# Supplementary material for: Polyphenols from Dichrostachys cinerea Fruits Anti-Inflammatory, Analgesic, and Antioxidant Capacity in Freund’s Adjuvant-Induced Arthritic Rat Model
Source: Molecules. 2022 Aug 25;27(17):5445. doi: 10.3390/molecules27175445 (PMC9457916; doi:10.3390/molecules27175445)
Supplement: Supplementary file 1 [file molecules-27-05445-s001.zip]

Archive with 1 entries (1 files):
- molecules-1853533-supplementary.pdf
